# Supplementary material for: Synthetic Study of Natural Metabolites Containing a Benzo[c]oxepine Skeleton: Heterocornol C and D
Source: Int J Mol Sci. 2023 Jun 19;24(12):10331. doi: 10.3390/ijms241210331 (PMC10299168; doi:10.3390/ijms241210331)
Supplement: Supplementary file 1 [file ijms-24-10331-s001.zip]

Archive with 2 entries (2 files):
- Experimental procedures and analytical data_heterocornol D.pdf
- NMR spectra_heterocornol_D.pdf
